# Supplementary material for: Pharmacokinetics and Tissue Residue Profiles of Enrofloxacin in Crucian Carp (Carassius auratus gibelio) Following Single and Multiple Oral Administration
Source: Front Vet Sci. 2022 Apr 14;9:872828. doi: 10.3389/fvets.2022.872828 (PMC9047015; doi:10.3389/fvets.2022.872828)
Supplement: Supplementary file 1 [file Data_Sheet_1.XLSX]

## Sheet: single oral dose
Single-dose		Enrofloxacin concentrations (μg/mL)										Single-dose		Ciprofloxacin concentrations (μg/mL)
Plasma	Time points	fish 1	fish 2	fish 3	fish 4	fish 5	fish 6	mean	SD			Plasma	Time points	fish 1	fish 2	fish 3	fish 4	fish 5	fish 6	mean	SD
	5min	2.61035	3.06981	1.0184	3.75303	1.73714	2.99168	2.53007	0.992003				30min	0.0448783	0.0310616	0.0319084	0.0323269	0.0311572	0.0347132	0.0343409	0.00532991
	15min	3.91237	1.5372	3.82515	2.99325	3.37455	3.91958	3.26035	0.920038				1h	0.0534235	0.065759	0.0316185	0.0412265	0.0536691	0.0417885	0.0479142	0.0120806
	30min	3.84772	5.94327	5.52734	7.08882	4.53323	3.79417	5.12242	1.29929				3h	0.134851	0.124539	0.150674	0.127708	0.163535	0.133403	0.139118	0.0149888
	1h	7.12052	5.81895	5.02703	4.58445	7.5576	6.56135	6.11165	1.17518				6h	0.191198	0.152398	0.169497	0.151198	0.152398	0.169497	0.164364	0.0157
	3h	7.26304	10.0737	9.05462	9.94795	9.10475	8.12843	8.92875	1.0781				9h	0.212439	0.149265	0.208591	0.179265	0.208591	0.171868	0.188337	0.0256182
	6h	8.25373	8.43057	6.27026	6.31016	8.97158	10.4102	8.10774	1.59878				12h	0.168984	0.129268	0.173815	0.1513	0.180911	0.14786	0.15869	0.0193187
	9h	9.19054	8.91452	5.70653	8.96817	6.23553	4.83973	7.30917	1.9333				24h	0.107111	0.132648	0.151047	0.144225	0.178263	0.144225	0.14292	0.0232653
	12h	6.05547	6.16797	6.11948	3.8093	8.43795	6.12353	6.11895	1.46415				3d	0.127632	0.110689	0.127632	0.144023	0.147876	0.114041	0.128649	0.0151265
	24h	5.35766	5.66556	5.37284	4.86271	5.40091	3.2182	4.97965	0.901312				6d	0.119752	0.085198	0.104271	0.110634	0.113961	0.0934868	0.10455	0.0130663
	3d	2.54687	2.24206	3.14019	2.33627	1.6878	2.14681	2.35	0.480579				10d	0.0422743	0.0433208	0.049716	0.0537147	0.0612167	0.0692167	0.0532432	0.0104896
	6d	1.3898	1.12361	1.06411	0.614339	0.885774	1.2124	1.04834	0.269892
	10d	0.406924	0.344678	0.527595	0.605626	0.467587	0.467587	0.469999	0.0910028
	14d	0.147326	0.141709	0.149912	0.182964	0.241642	0.236448	0.183333	0.0455353
	20d	0.0512933	0.0546378	0.0774344	0.101027	0.0669886	0.0528494	0.0673717	0.0193165
Single-dose		Enrofloxacin concentrations (μg/g)										Single-dose		Ciprofloxacin concentrations (μg/g)
Muscle/skin	Time points	fish 1	fish 2	fish 3	fish 4	fish 5	fish 6	mean	SD			Muscle/skin	Time points	fish 1	fish 2	fish 3	fish 4	fish 5	fish 6	mean	SD
	30min	8.44011	6.87546	8.09225	7.50526	3.71325	5.1972	6.63725	1.83309				30min	0.0397607	0.0778899	0.0734323	0.0622896	0.0237759	0.0455269	0.0537792	0.0209991
	1h	10.8126	12.735	6.86014	5.70781	5.66878	8.71484	8.41653	2.89098				1h	0.123753	0.124155	0.105543	0.0893466	0.142633	0.110923	0.116059	0.018338
	3h	11.6848	9.90192	10.1178	12.9163	9.4398	9.16075	10.5369	1.45982				3h	0.310704	0.36139	0.355376	0.319382	0.278461	0.365793	0.331851	0.0347311
	6h	17.3608	15.3423	14.8219	11.1538	11.6055	13.2968	13.9302	2.36947				6h	0.50576	0.475485	0.525695	0.473874	0.43839	0.452376	0.478597	0.0325336
	9h	13.3718	9.58583	13.7723	11.2929	10.5892	13.1248	11.9561	1.70851				9h	0.403817	0.291419	0.349116	0.372784	0.258087	0.309725	0.330825	0.0542437
	12h	9.67028	5.18205	12.3517	12.3701	9.6414	10.6313	9.97448	2.64547				12h	0.300904	0.243714	0.341463	0.328116	0.26755	0.26434	0.291014	0.0387781
	24h	5.91165	6.67394	6.44849	7.21175	9.02352	9.24934	7.41978	1.39547				24h	0.164729	0.203622	0.16552	0.279172	0.260757	0.31351	0.231218	0.0623581
	3d	5.12879	5.06214	3.07466	3.93553	3.79781	2.98226	3.99687	0.931593				3d	0.259248	0.199738	0.149655	0.18609	0.133008	0.129861	0.176267	0.0495301
	6d	1.61685	2.72104	3.42575	2.66559	1.68632	1.68151	2.29951	0.748877				6d	0.119547	0.101051	0.155215	0.0891798	0.127313	0.0866468	0.113159	0.0262083
	10d	1.48334	1.37838	0.623323	0.802134	0.746461	1.27189	1.05092	0.368909				10d	0.0986287	0.0734093	0.106749	0.0383083	0.0290992	0.070356	0.069425	0.0311676
	14d	0.462993	0.605292	0.375716	0.649998	0.43371	0.531677	0.509898	0.105083				14d	0.0454435	0.0366893	0.0365369	0.0319811	0.0536688	0.0422953	0.0411025	0.00776787
	20d	0.186578	0.165234	0.195632	0.203698	0.236985	0.271873	0.21	0.0383541
	30d	0.0707672	0.0541721	0.0599417	0.0346531	0.0338129	0.0466531	0.05	0.0145346
Single-dose		Enrofloxacin concentrations (μg/g)										Single-dose		Ciprofloxacin concentrations (μg/g)
Liver	Time points	fish 1	fish 2	fish 3	fish 4	fish 5	fish 6	mean	SD			Liver	Time points	fish 1	fish 2	fish 3	fish 4	fish 5	fish 6	mean	SD
	30min	16.2758	15.3764	9.95092	23.0625	14.6782	28.4161	17.96	6.63013				30min	0.412402	0.604832	0.489393	0.431779	0.617261	0.432218	0.497981	0.0913779
	1h	26.2835	22.4022	35.2375	38.1438	29.102	35.791	31.16	6.18967				1h	0.542542	0.638921	0.583447	0.631207	0.712953	0.569036	0.613018	0.0612611
	3h	31.4586	24.0812	17.7176	19.053	18.0816	22.2681	22.11	5.21869				3h	1.41402	1.11741	0.877275	1.18961	0.874291	1.28313	1.12596	0.217709
	6h	28.3079	32.1695	31.0696	23.0056	20.986	21.0017	26.09	5.06225				6h	1.96595	1.63582	1.64374	1.38963	1.18683	1.25032	1.51205	0.292555
	9h	24.8324	18.9745	14.5691	25.2023	23.6666	13.7753	20.17	5.15711				9h	1.19186	0.779561	0.866323	1.18709	0.980878	0.694018	0.949955	0.208442
	12h	18.8118	17.2152	16.832	17.8455	17.9064	16.9289	17.59	0.749714				12h	0.927235	1.34768	1.10764	0.636771	0.585929	0.62082	0.871014	0.311483
	24h	11.0265	15.2619	14.9449	11.0088	9.68775	8.87024	11.8	2.68867				24h	1.41748	1.93827	2.33038	2.00628	1.909	1.47482	1.84604	0.344732
	3d	9.67683	5.39605	8.25027	9.59082	7.00077	5.50518	7.56999	1.91305				3d	1.35359	1.43747	1.81481	1.37506	1.8323	1.70867	1.58698	0.222997
	6d	6.19242	6.50637	4.99357	4.84723	4.72274	4.11772	5.23001	0.9222				6d	1.748	1.92258	1.28569	1.17673	1.12833	1.16254	1.40398	0.342696
	10d	4.6474	2.82432	3.08053	2.00595	3.04674	1.85532	2.91005	1.00033				10d	0.805214	1.35543	0.883534	0.80188	1.38115	1.10876	1.056	0.266602
	14d	0.950321	1.22388	1.10368	1.11182	1.53853	0.911718	1.13999	0.226304				14d	0.500844	0.799783	0.659467	0.669111	0.886848	0.423713	0.656628	0.174457
	20d	0.355996	0.455239	0.532264	0.226789	0.459521	0.430423	0.410038	0.106158				20d	0.320965	0.400848	0.430963	0.194049	0.402535	0.194528	0.323981	0.106934
	30d	0.0501061	0.0325227	0.051629	0.0363239	0.0358967	0.0320769	0.0397592	0.00878699				30d	0.042068	0.100037	0.0855089	0.0892718	0.127432	0.0599582	0.0840461	0.030033
Single-dose		Enrofloxacin concentrations (μg/g)										Single-dose		Ciprofloxacin concentrations (μg/g)
Kindey	Time points	fish 1	fish 2	fish 3	fish 4	fish 5	fish 6	mean	SD			Kindey	Time points	fish 1	fish 2	fish 3	fish 4	fish 5	fish 6	mean	SD
	30min	21.6529	14.7553	19.9768	16.557	17.963	16.4348	17.89	2.53929				30min	0.394193	0.450004	0.310701	0.274269	0.295995	0.404937	0.355016	0.0707348
	1h	20.5304	21.4345	26.8642	22.3337	20.4246	24.4928	22.68	2.53662				1h	0.464587	0.46174	0.62109	0.611862	0.606586	0.581919	0.557964	0.0745736
	3h	27.4057	27.4371	33.7001	25.899	14.6448	34.6532	27.29	7.17187				3h	0.735428	0.699244	0.557723	0.731902	0.532976	0.570676	0.637992	0.0938803
	6h	21.1554	35.5509	32.4728	17.6595	25.0851	17.776	24.95	7.58955				6h	0.586641	0.89856	0.694973	0.568111	0.982623	0.756802	0.747952	0.166735
	9h	24.178	24.4014	25.3507	26.2172	9.35186	18.7206	21.37	6.4478				9h	0.867707	0.768304	0.6938	1.04112	0.745304	0.971465	0.84795	0.136823
	12h	11.8817	17.3697	26.6584	12.2615	17.5126	17.1563	17.14	5.33372				12h	0.842175	1.27905	1.04993	0.857233	1.04529	0.757684	0.971894	0.190622
	24h	8.87874	8.87367	8.96195	14.0315	17.0676	8.18648	11	3.66322				24h	0.687909	0.685842	0.612435	0.905737	0.776911	0.54311	0.701991	0.12716
	3d	6.67245	3.78394	3.11294	7.43145	5.39779	6.72117	5.51996	1.74628				3d	0.717857	0.499398	0.407095	0.691486	0.639768	0.51252	0.578021	0.123231
	6d	4.26921	2.83301	2.06722	4.70995	2.24894	4.75171	3.48001	1.23959				6d	0.772001	0.338995	0.363286	0.475191	0.59514	0.497197	0.506968	0.159988
	10d	2.45505	1.39506	1.32932	2.28878	1.72815	1.48394	1.78005	0.480871				10d	0.316883	0.303416	0.426486	0.431217	0.507809	0.23394	0.369959	0.101683
	14d	1.09849	1.03655	0.297148	1.01401	0.822014	0.771821	0.840005	0.295089				14d	0.302985	0.22249	0.195182	0.22219	0.153102	0.211969	0.222986	0.0490488
	20d	0.489538	0.127592	0.463263	0.566357	0.544682	0.268287	0.409953	0.174119				20d	0.0769016	0.0348652	0.045118	0.064824	0.0361657	0.0661799	0.0540091	0.0176243
	30d	0.185774	0.119445	0.0941502	0.110786	0.0615644	0.0900031	0.110287	0.0420193
	40d	0.0353644	0.0321992	0.0463436	0.032918	0.0316428	0.0616102	0.040013	0.0119128

## Sheet: multiple oral dose
Multiple-dose		Enrofloxacin concentrations (μg/mL)										Multiple-dose		Ciprofloxacin concentrations (μg/mL)
Plasma	Time points	fish 1	fish 2	fish 3	fish 4	fish 5	fish 6	mean	SD			Plasma	Time points	fish 1	fish 2	fish 3	fish 4	fish 5	fish 6	mean	SD
	0.5h	4.38178	6.36653	6.1602	4.36399	5.6765	4.73107	5.28001	0.901079				0.5h	0.110047	0.123507	0.148589	0.127972	0.153088	0.129662	0.132144	0.0160967
	1h	6.76206	4.53533	5.45628	7.16003	6.26206	6.18197	6.05962	0.943159				1h	0.159311	0.145956	0.142147	0.174339	0.156142	0.161469	0.156561	0.0115598
	3h	9.30142	9.46129	7.90485	9.59217	8.42728	9.49467	9.03028	0.695826				3h	0.187391	0.198146	0.172826	0.196117	0.162535	0.168711	0.180954	0.0149811
	6h	6.68123	7.60929	9.77769	9.38599	8.37123	8.03653	8.31033	1.14318				6h	0.153426	0.161685	0.171526	0.185067	0.149404	0.145867	0.161163	0.0149076
	12h	4.96784	7.06382	5.43128	6.66542	8.07517	6.07411	6.37961	1.1323				12h	0.120312	0.13505	0.11579	0.153759	0.135717	0.124679	0.130884	0.0137263
	24h	4.25809	7.10136	3.82512	6.29667	3.81173	7.04785	5.39014	1.59501				24h	0.0959367	0.132153	0.0770425	0.0931713	0.0878903	0.0697899	0.092664	0.0217274
	25h	6.48914	8.54134	10.0648	9.25775	8.06836	10.9212	8.89044	1.56218				25h	0.146366	0.159497	0.155757	0.167923	0.183955	0.160456	0.162326	0.0127162
	27h	12.6619	9.72544	9.04233	14.3522	13.4444	12.6519	11.9797	2.11665				27h	0.186388	0.184365	0.184712	0.182581	0.233883	0.208922	0.196809	0.0206563
	30h	10.5358	11.811	9.05965	9.08039	12.4414	11.4533	10.7303	1.42616				30h	0.205182	0.180111	0.189392	0.151425	0.149583	0.174565	0.175043	0.0216619
	48h	8.00807	7.20151	9.17003	8.67038	8.00465	7.30374	8.05973	0.764123				48h	0.161919	0.103114	0.127871	0.149683	0.162117	0.106042	0.135124	0.0267642
	49h	11.2914	7.03858	8.40193	10.2971	12.1149	12.5376	10.2803	2.16892				49h	0.200535	0.1496	0.185995	0.234278	0.16613	0.208893	0.190905	0.030468
	51h	15.6606	16.132	15.8625	13.6785	12.814	10.6913	14.1398	2.15				51h	0.231688	0.234389	0.219011	0.238403	0.193897	0.212127	0.221586	0.0168023
	54h	9.82534	13.139	14.2891	13.1956	12.1874	14.1052	12.7903	1.63803				54h	0.166362	0.18296	0.184159	0.234456	0.206386	0.203501	0.196304	0.0237956
	72h	10.0934	7.6517	12.0292	10.8797	11.1696	11.4752	10.5498	1.55854				72h	0.176557	0.116519	0.139726	0.20944	0.175962	0.161425	0.163271	0.0322884
	73h	14.9547	13.3278	11.2789	16.9223	13.8285	13.0304	13.8904	1.90814				73h	0.217269	0.176798	0.223259	0.21867	0.183994	0.204151	0.204023	0.019506
	75h	13.3233	16.4689	18.0193	16.6066	16.0818	17.1819	16.2803	1.59763				75h	0.226073	0.238358	0.290109	0.233596	0.279328	0.223334	0.248466	0.028785
	78h	14.1591	16.9899	12.546	15.2808	14.1551	15.6069	14.7896	1.52212				78h	0.151154	0.234281	0.201271	0.191314	0.312995	0.230263	0.220213	0.0545354
	96h	11.9972	13.9006	10.9075	12.5298	13.2117	11.6759	12.3704	1.08041				96h	0.160009	0.248622	0.174327	0.160563	0.145202	0.188866	0.179598	0.0368975
	96.5h	10.4953	12.739	18.3383	13.6107	16.7056	12.7092	14.0997	2.8904				96.5h	0.209884	0.294927	0.264874	0.252197	0.26929	0.244051	0.255871	0.0284765
	97h	13.5796	13.4289	16.9021	18.7697	13.9155	19.2251	15.9701	2.67188				97h	0.276862	0.220159	0.327168	0.291047	0.253432	0.276148	0.274136	0.0359221
	99h	18.7151	18.8492	14.5557	18.7154	22.2422	17.3842	18.4103	2.48889				99h	0.285614	0.290137	0.284719	0.35584	0.252132	0.338341	0.30113	0.0384957
	102h	17.0681	16.0566	17.6193	15.2488	18.9101	15.055	16.6596	1.4887				102h	0.259074	0.286507	0.265511	0.260619	0.271237	0.325039	0.277998	0.0250878
	108h	12.9872	16.1295	16.1733	15.7314	14.119	14.8001	14.9901	1.26919				108h	0.224376	0.219267	0.258791	0.232929	0.281152	0.293228	0.251624	0.0309616
	120h	9.68151	14.1595	15.0666	11.5182	11.899	13.3343	12.6099	1.96134				120h	0.169643	0.21357	0.194868	0.174021	0.209489	0.244525	0.201019	0.0278324
	168h	4.63089	6.04677	7.5283	5.05211	6.36346	5.9609	5.93041	1.02132				168h	0.10973	0.143467	0.141741	0.098392	0.108877	0.117618	0.119971	0.0185751
	240h	1.0999	2.70035	1.73948	1.98489	1.60648	1.55116	1.78038	0.535848				240h	0.0496032	0.0574606	0.0449214	0.0736238	0.0624045	0.0788666	0.0611467	0.0132767
	336h	0.440241	0.700537	1.16316	0.697059	0.811905	0.688837	0.75029	0.236421
	432h	0.177624	0.18906	0.364226	0.188231	0.226512	0.237088	0.230457	0.06963
	576h	0.0746315	0.088196	0.109711	0.113868	0.0829619	0.0714953	0.090144	0.0178298
	816h	0.0310197	0.0314139	0.0320215	0.0360112	0.0462235	0.0330806	0.0349618	0.00580068
Multiple-dose		Enrofloxacin concentrations (μg/g)										Multiple-dose	Ciprofloxacin concentrations (μg/g)
Muscle/skin	Time points	fish 1	fish 2	fish 3	fish 4	fish 5	fish 6	mean	SD			Muscle/skin	Time points	fish 1	fish 2	fish 3	fish 4	fish 5	fish 6	mean	SD
	0.5h	7.00334	4.81878	4.87675	4.87086	5.80079	4.97215	5.39044	0.872403				0.5h	0.0791263	0.0360387	0.0319179	0.0506495	0.0633763	0.0246513	0.0476267	0.0207766
	1h	5.90063	6.72688	7.74681	7.10525	6.92843	7.05094	6.90982	0.601819				1h	0.127633	0.108535	0.147773	0.114773	0.125328	0.0989611	0.1205	0.0170757
	3h	9.82083	9.34937	11.2487	9.78337	8.9928	9.90343	9.84976	0.768124				3h	0.363115	0.276812	0.249633	0.237195	0.328246	0.406962	0.310327	0.0672328
	6h	13.1212	12.0923	13.3475	14.1544	15.5336	15.5112	13.96	1.37747				6h	0.438558	0.375565	0.46606	0.588963	0.637174	0.444024	0.491724	0.0998643
	12h	12.555	8.55559	10.6159	13.2979	9.60291	14.4949	11.5204	2.29619				12h	0.374269	0.324366	0.328105	0.41608	0.475792	0.411633	0.388374	0.0581012
	24h	9.00312	10.8976	8.13418	9.82225	10.8026	10.7429	9.90044	1.13569				24h	0.24291	0.250063	0.234891	0.321281	0.435448	0.324246	0.301473	0.076637
	25h	15.3465	13.2189	16.7089	13.8473	16.53	11.5859	14.5396	2.01327				25h	0.609103	0.385582	0.480475	0.400708	0.582821	0.550174	0.501477	0.0944444
	27h	15.854	19.8963	20.068	13.3825	16.0428	14.8364	16.68	2.72704				27h	0.737845	0.797503	0.96911	0.663294	0.662564	0.785792	0.769351	0.113676
	30h	15.1124	22.0162	20.8244	17.7796	18.1104	14.9374	18.1301	2.89083				30h	0.851863	1.17961	1.12761	0.990644	1.1475	0.901103	1.03305	0.138243
	48h	12.9489	17.0213	15.7986	9.82292	13.5671	13.9988	13.8596	2.48937				48h	0.6911	0.785135	0.7616	0.512945	0.568907	0.775043	0.682455	0.115828
	49h	17.9133	17.7906	18.1987	16.8276	17.4324	13.8975	17.01	1.59611				49h	0.776093	0.740121	0.852407	1.00876	1.02655	0.760566	0.86075	0.127454
	51h	22.3186	21.1379	15.0654	21.9129	22.954	15.172	19.7601	3.64337				51h	1.28633	1.01442	0.969114	1.00003	1.1503	1.07829	1.08308	0.118701
	54h	16.6694	28.022	18.2286	21.6069	20.7309	20.9829	21.0401	3.9032				54h	1.0188	1.48884	1.16256	1.18261	1.30634	1.25241	1.23526	0.157835
	72h	16.2592	16.9962	14.6331	19.4245	17.6784	18.2687	17.21	1.66337				72h	0.96662	1.49323	1.08426	1.08487	1.11465	1.03429	1.12965	0.185554
	73h	17.1136	21.302	21.0125	18.8153	24.1242	21.5928	20.6601	2.42435				73h	1.15669	1.2834	1.26333	0.981831	1.40147	1.42722	1.25232	0.165065
	75h	21.7305	25.0991	18.3213	22.0387	24.21	21.9182	22.2196	2.3585				75h	1.38002	1.58713	1.35251	1.15377	1.36602	1.48698	1.38774	0.145685
	78h	23.8658	23.4945	23.5639	23.4413	26.9235	22.3533	23.9404	1.55003				78h	1.39216	1.42427	1.28917	1.65799	1.83444	1.49723	1.51588	0.198554
	96h	22.8066	20.3829	19.4346	17.1088	17.8562	20.9087	19.7497	2.08556				96h	1.49575	1.02075	1.23901	1.30829	1.12649	1.37034	1.2601	0.170642
	96.5h	23.1277	22.1581	22.3138	22.9517	22.9517	17.9594	21.9104	1.97406				96.5h	1.29284	1.43546	1.39022	1.31872	1.31872	1.08335	1.30655	0.121589
	97h	26.2289	18.8982	22.7587	20.8355	24.7209	22.0988	22.5902	2.63666				97h	1.60021	1.02656	1.48461	1.55678	1.47468	1.63804	1.46348	0.223311
	99h	26.9632	22.284	25.3806	26.854	16.971	25.6095	24.0104	3.84121				99h	2.0576	1.84366	1.55903	1.64703	1.66298	1.85825	1.77142	0.182754
	102h	27.5808	24.3325	26.7465	29.8229	25.2433	26.8954	26.7702	1.91133				102h	1.96149	1.77815	1.73401	2.12505	1.68726	2.19251	1.91308	0.212895
	108h	22.9317	26.1193	25.8874	19.674	20.3383	29.0465	23.9995	3.65472				108h	1.63591	1.76369	1.89561	1.63668	1.4504	1.90822	1.71508	0.175913
	120h	22.4797	21.2014	19.5375	23.0564	21.1459	21.4842	21.4842	1.22039				120h	1.55082	1.26953	1.80017	1.32039	1.82739	1.36599	1.52238	0.245032
	168h	14.9927	7.38748	8.95582	11.4231	8.66273	10.7957	10.3696	2.70074				168h	0.972016	0.908442	0.636796	0.933731	0.839496	0.892289	0.863795	0.119605
	240h	2.66647	6.22133	4.47842	4.65692	4.31826	4.7186	4.51	1.13403				240h	0.258857	0.585339	0.414991	0.4111	0.436825	0.399819	0.417822	0.103991
	336h	1.6687	2.54548	2.01302	2.3392	2.85638	2.13721	2.26	0.41693				336h	0.351675	0.204675	0.2608	0.220401	0.118115	0.227936	0.2306	0.0761673
	432h	0.782165	0.70626	1.60731	0.817643	1.06894	1.13769	1.02	0.333804				432h	0.110344	0.260798	0.161302	0.166269	0.133678	0.071179	0.150595	0.0643713
	576h	0.218663	0.555212	0.26089	0.450046	0.294728	0.377764	0.35955	0.126956				576h	0.0523427	0.0999801	0.0749881	0.147254	0.0986088	0.076778	0.0916586	0.0324143
	816h	0.068485	0.0893264	0.0383944	0.0477272	0.019724	0.036343	0.05	0.0250251				816h	0.0360075	0.0662005	0.0231333	0.024479	0.029698	0.037212	0.0361217	0.0158205
Multiple-dose		Enrofloxacin concentrations (μg/g)										Multiple-dose		Ciprofloxacin concentrations (μg/g)
Liver	Time points	fish 1	fish 2	fish 3	fish 4	fish 5	fish 6	mean	SD			Liver	Time points	fish 1	fish 2	fish 3	fish 4	fish 5	fish 6	mean	SD
	0.5h	19.7829	22.7242	18.0841	11.5441	23.8388	20.5462	19.4201	4.37396				0.5h	0.374571	0.45497	0.527143	0.371224	0.661635	0.599163	0.498118	0.119179
	1h	25.4555	22.653	27.9276	33.999	37.9889	23.8184	28.6404	6.09691				1h	0.644051	0.674937	0.384775	0.938941	0.587238	0.448417	0.61306	0.195384
	3h	15.6525	20.1195	18.7969	19.7814	20.2484	22.6427	19.5402	2.28856				3h	1.13289	1.28046	0.932083	1.16618	0.950165	1.29674	1.12642	0.156969
	6h	22.4774	21.4054	26.0945	25.6892	29.1013	22.773	24.5901	2.88895				6h	1.6785	1.2883	1.30087	1.69176	1.5403	1.5726	1.51206	0.178393
	12h	12.5214	17.3997	15.1489	18.1098	18.5971	19.1427	16.8199	2.52283				12h	0.77547	1.14705	0.722938	1.15067	1.14167	0.931267	0.978176	0.196691
	24h	9.50788	14.1059	13.3795	9.61633	8.99925	8.70937	10.7197	2.37604				24h	1.41679	2.26333	2.22352	1.75804	1.65861	1.75804	1.84639	0.332112
	25h	26.3227	41.8115	43.2898	33.6541	45.5811	25.9396	36.0998	8.70653				25h	2.65219	4.00395	3.85317	3.64718	4.0116	3.98129	3.69156	0.527699
	27h	20.1976	16.3485	26.1677	40.3247	36.4577	30.121	28.2695	9.24647				27h	2.90587	2.36385	3.58123	3.01602	3.57342	3.29489	3.12255	0.464177
	30h	37.5997	28.0046	40.1309	33.3114	30.5702	25.5612	32.5297	5.60303				30h	3.55983	3.65575	3.98657	3.59046	3.62907	3.06681	3.58142	0.295743
	48h	18.0468	23.6104	26.4003	20.3792	22.2705	17.2744	21.3303	3.4619				48h	5.62404	5.10278	5.3746	4.29033	4.13027	4.63353	4.85926	0.602631
	49h	47.3123	59.6459	69.768	59.0753	53.2083	51.6088	56.7698	7.89056				49h	9.06697	9.21933	7.93386	8.50837	6.8394	6.91474	8.08044	1.03672
	51h	35.9741	30.7057	39.7357	35.6382	48.3871	43.801	39.0403	6.33957				51h	5.13687	4.74707	5.93396	5.93973	6.08772	5.23024	5.5126	0.547301
	54h	50.2334	48.652	53.296	60.3035	41.5729	63.7629	52.9701	8.07961				54h	6.57014	6.39479	7.98283	7.23299	6.2711	8.61748	7.17822	0.951656
	72h	31.9204	49.9303	39.2781	32.0549	32.5822	46.9743	38.79	8.03014				72h	3.60021	4.7169	3.99261	2.79193	3.3357	3.94341	3.73013	0.654335
	73h	60.5375	53.8847	71.6203	74.9807	71.8282	65.7392	66.4318	8.02218				73h	7.83411	7.40547	9.06394	9.54579	10.152	9.51699	8.91971	1.07326
	75h	54.8333	39.7955	53.024	46.1836	61.7946	62.7291	53.06	8.90127				75h	5.17993	5.4397	5.94456	6.02313	7.47754	6.07038	6.02254	0.79688
	78h	51.7892	73.4211	57.559	61.4534	56.5611	73.9778	62.4603	9.23582				78h	7.18285	7.65483	8.43242	6.96653	7.37029	8.29106	7.64966	0.597789
	96h	45.3992	58.3823	57.4319	58.1303	40.383	36.9127	49.4399	9.74314				96h	3.559	4.74232	4.24453	4.11621	4.7424	4.03481	4.23988	0.452977
	96.5h	74.7895	80.1628	50.869	68.7939	84.1634	79.8808	73.1099	12.1151				96.5h	4.48019	4.9719	5.32979	3.92535	4.7791	4.28324	4.62826	0.503593
	97h	98.6269	64.3415	88.5677	88.3676	69.3022	87.6551	82.8102	13.1243				97h	12.5244	8.97244	12.0341	13.4371	9.96178	11.1092	11.3398	1.66374
	99h	68.5779	53.4548	68.2798	48.2831	47.6339	63.7488	58.3297	9.72105				99h	6.40196	6.27318	7.19313	6.58078	6.24625	7.09055	6.63098	0.414302
	102h	73.5608	58.5091	69.6795	62.4942	57.7273	70.7883	65.4598	6.7635				102h	9.43101	7.83935	8.30957	8.64929	7.24111	9.98694	8.57621	1.0122
	108h	47.1384	65.3156	56.1864	47.4881	61.9489	57.8643	55.9903	7.43855				108h	5.80394	6.20999	5.52116	5.39594	6.29693	5.17324	5.73353	0.452189
	120h	31.9792	35.8076	33.891	48.1242	49.506	44.1697	40.5796	7.62845				120h	5.5893	3.97151	4.14916	5.59514	5.57873	4.45697	4.89014	0.779817
	168h	21.8456	19.2598	20.5874	19.1654	18.1518	29.4486	21.4098	4.14159				168h	3.42661	2.44643	2.88422	3.56513	2.84669	3.0731	3.04036	0.409949
	240h	15.3948	11.1563	9.44817	10.2899	9.63467	14.995	11.8198	2.68488				240h	2.41557	1.83332	2.26412	2.35266	1.82643	2.66422	2.22605	0.334463
	336h	9.34976	7.99319	7.47215	5.30923	5.47947	6.45892	7.01045	1.56164				336h	2.09105	1.4434	1.44308	1.36162	2.11999	1.40116	1.64338	0.35937
	432h	3.12281	5.38467	5.14503	3.9791	4.47424	3.69244	4.29971	0.869347				432h	1.19038	0.640432	1.00935	0.89749	1.29535	0.749101	0.963685	0.252349
	576h	1.54957	1.40813	1.9151	1.17877	1.68526	2.7031	1.73999	0.533405				576h	0.387327	0.611156	0.605564	0.720498	0.626181	0.455569	0.567716	0.122635
	816h	0.542855	0.319466	0.298919	0.406807	0.315336	0.45403	0.389569	0.0965313				816h	0.250796	0.267379	0.318213	0.238702	0.428934	0.302697	0.30112	0.0695675
	1056h	0.0942182	0.200237	0.108436	0.121915	0.0801947	0.1171	0.12035	0.0420292				1056h	0.129974	0.123929	0.17148	0.10655	0.181335	0.221271	0.155756	0.0431106
Multiple-dose		Enrofloxacin concentrations (μg/g)										Multiple-dose		Ciprofloxacin concentrations (μg/g)
Kindey	Time points	fish 1	fish 2	fish 3	fish 4	fish 5	fish 6	mean	SD			Kindey	Time points	fish 1	fish 2	fish 3	fish 4	fish 5	fish 6	mean	SD
	0.5h	19.7894	17.4619	13.4503	13.2219	12.1833	9.75223	14.3098	3.66545				0.5h	0.25053	0.227012	0.330676	0.404579	0.448453	0.350673	0.33532	0.085759
	1h	20.3194	13.7267	23.6167	15.1325	24.9468	20.3362	19.6797	4.47657				1h	0.716359	0.614645	0.536414	0.42268	0.637993	0.669299	0.599565	0.105341
	3h	22.4736	28.1238	27.5481	21.1661	33.7133	35.8133	28.1397	5.84866				3h	0.83272	0.672824	0.628901	0.581155	0.693142	0.641299	0.675007	0.0863449
	6h	27.0712	36.0558	21.7966	22.281	19.057	17.3757	23.9396	6.79526				6h	0.875855	0.817172	0.757611	0.792366	0.673317	0.609735	0.754343	0.0976175
	12h	21.727	23.2582	22.6255	17.7025	24.1481	14.9185	20.73	3.6222				12h	0.910152	0.679286	0.849445	0.849149	1.10924	0.920481	0.886293	0.139309
	24h	22.6682	15.1833	16.4599	19.2595	12.8643	13.1643	16.5999	3.78636				24h	0.882432	0.651136	0.451018	0.509979	0.478952	0.509979	0.580583	0.163203
	25h	39.0805	55.7639	51.7583	54.9737	56.5667	50.9782	51.5202	6.48844				25h	0.980117	1.06581	0.811169	1.0443	1.23216	0.989597	1.02052	0.136985
	27h	34.0641	49.6113	52.8398	49.6714	34.7236	49.7482	45.1097	8.39309				27h	1.52405	1.18562	1.0904	1.22367	0.927441	1.17576	1.18783	0.195845
	30h	46.8457	61.7539	58.0599	35.8665	51.7064	36.3471	48.4299	10.8383				30h	1.55618	1.53267	1.44253	0.885642	1.67022	1.2772	1.39407	0.281515
	48h	31.9998	36.0968	33.5968	48.0924	32.4461	29.8057	35.3396	6.57866				48h	1.45326	1.77988	1.19467	1.653	1.39988	1.54415	1.50414	0.204461
	49h	59.5042	52.0942	74.66	64.6831	58.3084	86.0311	65.8802	12.4307				49h	2.02999	1.48836	1.68391	1.88316	1.77995	1.68738	1.75879	0.186174
	51h	44.9663	58.0859	58.1432	55.9676	60.3163	48.5583	54.3396	6.13444				51h	2.2571	2.20159	1.86123	1.65459	2.20252	1.86632	2.00723	0.246525
	54h	66.045	72.1365	39.0541	52.2464	51.5805	75.2785	59.3902	14.0341				54h	2.74102	3.09925	2.25681	2.20237	2.45094	2.55946	2.55164	0.333123
	72h	50.6283	45.089	42.1872	42.3944	57.1165	60.0046	49.57	7.65539				72h	2.82645	2.68589	2.13986	2.38527	3.01667	3.05916	2.68555	0.362498
	73h	87.4691	62.3952	81.4446	64.9972	80.7436	54.4127	71.9104	13.0805				73h	2.88672	1.78427	2.26593	2.18164	2.7728	2.2331	2.35408	0.408863
	75h	49.4089	66.701	68.2881	64.4616	73.8284	71.8709	65.7598	8.70362				75h	2.58348	3.37349	2.61687	2.90487	2.72524	3.1897	2.89894	0.322187
	78h	61.6468	44.5623	84.4009	87.4746	64.0086	85.8879	71.3302	17.3626				78h	4.00141	3.14095	3.58554	3.66616	3.09241	3.58289	3.51156	0.342768
	96h	49.4191	47.2721	67.499	45.2711	49.4953	64.2653	53.8703	9.48929				96h	3.93451	4.71578	4.44106	4.5409	3.88525	4.45607	4.32893	0.339336
	96.5h	64.6571	78.5346	81.727	57.2427	71.8381	69.8381	70.6396	8.97339				96.5h	3.35052	3.89285	4.9044	3.49567	3.61445	3.89285	3.85846	0.555969
	97h	62.6659	84.5245	83.0302	78.1364	64.545	74.2175	74.5199	9.22717				97h	3.50428	3.52059	4.53941	3.99643	4.59441	3.84433	3.99991	0.478351
	99h	43.4791	45.4553	65.5452	71.9496	72.5544	75.3538	62.3896	14.2627				99h	4.07644	4.89353	4.09879	4.46419	4.42355	4.52468	4.41353	0.302692
	102h	61.9287	54.9917	84.3987	76.2502	67.1574	78.0946	70.4702	11.0368				102h	3.74207	4.76253	3.61525	3.91041	3.94035	4.52709	4.08295	0.456976
	108h	57.8972	61.1237	55.0353	59.7109	47.0236	53.4077	55.6998	5.12464				108h	4.34139	3.94923	3.51101	3.2714	3.94385	3.10287	3.68662	0.470714
	120h	48.512	38.9597	57.568	43.2104	45.1854	43.3447	46.13	6.40452				120h	4.02643	3.26278	4.04099	2.894	3.4819	3.29757	3.50061	0.454889
	168h	24.6347	34.0932	41.8061	30.3241	21.1467	24.8162	29.4702	7.59735				168h	2.47803	2.6216	3.43063	2.82009	2.70643	2.21061	2.71123	0.410475
	240h	14.0052	12.894	9.34686	10.9786	10.7991	7.85607	10.98	2.2483				240h	2.13607	1.55369	1.39466	1.32491	1.39466	1.32491	1.52148	0.312477
	336h	7.7108	6.43908	2.99607	3.46555	4.98686	6.61865	5.3695	1.87567				336h	0.975819	0.649724	0.58431	0.535584	0.679317	0.715735	0.690082	0.154341
	432h	1.46372	1.85574	1.43938	2.21703	1.96727	2.33623	1.8799	0.373461				432h	0.405688	0.360796	0.525872	0.347018	0.386142	0.234299	0.376636	0.0944392
	576h	0.60126	1.52398	0.82215	0.767041	0.8643	0.818555	0.899548	0.31945				576h	0.173111	0.140961	0.207017	0.0896998	0.276411	0.1897	0.179483	0.0629969
	816h	0.240072	0.275804	0.232103	0.127776	0.279877	0.105929	0.21026	0.0750959				816h	0.0581169	0.0379148	0.0352155	0.079573	0.0463993	0.0395299	0.0494582	0.0168873
	1056h	0.100444	0.0718766	0.137929	0.0887214	0.17015	0.0904066	0.109921	0.0368223
